# Supplementary material for: Glioma-Stem-Cell-Derived Exosomes Remodeled Glioma-Associated Macrophage via NEAT1/miR-125a/STAT3 Pathway
Source: Cancers (Basel). 2024 Jul 9;16(14):2500. doi: 10.3390/cancers16142500 (PMC11274466; doi:10.3390/cancers16142500)
Supplement: Supplementary file 1 [file cancers-16-02500-s001.zip]

Archive with 3 entries (3 files):
- Supplementary Material-1.pdf
- Supplementary Material-CGGA-expTime.xls
- Supplementary Material-TCGA-expTime.xls
