# Supplementary material for: Glioma-Stem-Cell-Derived Exosomes Remodeled Glioma-Associated Macrophage via NEAT1/miR-125a/STAT3 Pathway
Source: Cancers (Basel). 2024 Jul 9;16(14):2500. doi: 10.3390/cancers16142500 (PMC11274466; doi:10.3390/cancers16142500)
Supplement: Supplementary file 1 [file cancers-16-02500-s001.zip › Supplementary Material-CGGA-expTime.xls]

## Sheet: CGGA-expTime
geneNames	futime	fustat	NEAT1
CGGA_1001	3288	0	5.4379
CGGA_1002	305	1	5.60064
CGGA_1003	3087	0	4.38691
CGGA_1004	899	1	7.01384
CGGA_1005	3286	0	3.11383
CGGA_1006	254	1	5.58574
CGGA_1007	345	1	5.1616
CGGA_1008	315	1	7.28498
CGGA_1010	246	1	4.69491
CGGA_1011	109	1	6.99359
CGGA_1012	3116	0	7.0313
CGGA_1013	1725	1	5.47914
CGGA_1014	263	1	6.51464
CGGA_1015	164	1	7.41219
CGGA_1017	768	1	5.71369
CGGA_1018	2527	1	5.78435
CGGA_1019	212	1	6.43973
CGGA_1020	1120	1	6.5152
CGGA_1022	3265	0	8.82526
CGGA_1023	681	1	6.44339
CGGA_1024	3074	1	6.78989
CGGA_1026	1570	1	8.28489
CGGA_1027	2688	0	3.12269
CGGA_103	1188	1	5.50682
CGGA_1030	2934	0	6.90041
CGGA_1031	2457	1	3.19096
CGGA_1033	1322	0	3.7045
CGGA_1034	753	1	7.32548
CGGA_1035	567	1	7.46273
CGGA_1036	1166	1	7.41896
CGGA_1037	780	0	3.11229
CGGA_1039	727	1	4.80447
CGGA_1041	2863	0	7.39223
CGGA_1045	348	1	7.33303
CGGA_1048	703	0	7.28888
CGGA_1049	809	1	9.1393
CGGA_1050	3040	0	3.27711
CGGA_1051	838	1	6.33623
CGGA_1052	2964	0	4.16378
CGGA_1053	370	1	5.40377
CGGA_1055	1611	1	5.33644
CGGA_1057	1549	1	5.22953
CGGA_1058	995	1	7.3631
CGGA_1059	21	1	6.96556
CGGA_106	4374	0	7.39994
CGGA_1060	227	1	5.71895
CGGA_1061	532	1	3.52566
CGGA_1065	2682	0	2.91871
CGGA_1066	723	1	7.81935
CGGA_1068	68	1	5.4663
CGGA_107	2156	1	7.38612
CGGA_1070	333	1	5.02974
CGGA_1071	2876	0	5.08432
CGGA_1072	1090	1	6.06686
CGGA_1073	270	1	5.2651
CGGA_1074	86	1	7.43829
CGGA_1075	720	0	7.75421
CGGA_1077	591	1	4.62656
CGGA_1078	315	1	6.72248
CGGA_1079	471	1	5.8483
CGGA_108	366	1	6.18401
CGGA_1081	216	1	5.15555
CGGA_1083	450	1	8.19085
CGGA_1086	1977	1	7.51988
CGGA_1087	701	0	5.51187
CGGA_1091	1116	1	4.64606
CGGA_1094	252	1	4.52472
CGGA_1095	2778	1	5.45246
CGGA_1097	1378	1	8.00982
CGGA_1099	122	1	7.83288
CGGA_1100	2596	0	4.35293
CGGA_1101	214	1	4.59392
CGGA_1103	585	1	4.97654
CGGA_1105	609	1	7.37382
CGGA_1106	420	1	9.24779
CGGA_1108	870	1	7.88533
CGGA_1109	1348	1	6.84082
CGGA_1111	2582	0	3.97326
CGGA_1113	1265	1	4.21562
CGGA_1114	460	1	8.47209
CGGA_1116	248	1	5.08172
CGGA_1118	398	1	7.15803
CGGA_1119	422	1	5.43149
CGGA_112	1534	1	5.67349
CGGA_1120	422	1	3.34748
CGGA_1121	2560	0	3.0092
CGGA_1124	484	1	7.85062
CGGA_1126	784	1	3.34918
CGGA_1127	2547	0	4.32135
CGGA_1129	168	1	7.30016
CGGA_1131	2533	0	4.8916
CGGA_1132	2533	0	5.34637
CGGA_1134	59	1	8.49996
CGGA_1135	1172	1	5.7772
CGGA_1136	236	1	6.28751
CGGA_1137	2519	0	5.56558
CGGA_1138	411	1	6.46186
CGGA_1139	1196	1	6.90697
CGGA_1140	921	1	4.28635
CGGA_1141	432	1	5.48126
CGGA_1142	1005	1	7.5524
CGGA_1144	2505	0	6.45208
CGGA_1145	239	1	7.18679
CGGA_1146	2498	0	4.66863
CGGA_1147	2498	0	4.95581
CGGA_1148	596	1	8.04488
CGGA_1152	2484	0	4.56692
CGGA_1154	383	1	7.61399
CGGA_1155	1373	1	3.71098
CGGA_1156	2477	0	4.82976
CGGA_1157	741	1	4.52467
CGGA_1158	2471	0	4.47447
CGGA_1159	2464	0	5.10515
CGGA_1160	426	1	4.79883
CGGA_1161	2463	0	2.93268
CGGA_1162	2457	0	4.53518
CGGA_1164	1022	1	4.20142
CGGA_1169	1765	1	6.80693
CGGA_1170	346	1	3.73849
CGGA_1171	412	1	9.90735
CGGA_1172	2414	0	5.32682
CGGA_1175	441	1	5.59887
CGGA_1177	449	1	6.23141
CGGA_1178	422	1	6.36992
CGGA_1180	2628	0	7.62997
CGGA_1181	318	0	3.98596
CGGA_1183	408	1	7.51238
CGGA_1184	156	1	5.4247
CGGA_1185	731	1	6.64881
CGGA_1188	256	1	6.14271
CGGA_1189	2602	0	4.77741
CGGA_1190	2602	0	1.56027
CGGA_1191	2365	0	4.205
CGGA_1192	2363	0	6.2518
CGGA_1197	942	1	7.20317
CGGA_1198	2349	0	3.91458
CGGA_120	288	1	7.277
CGGA_1204	2338	0	3.43935
CGGA_1205	929	1	5.48436
CGGA_1207	2331	0	3.24884
CGGA_1208	161	1	7.96847
CGGA_1211	2324	0	5.0663
CGGA_1212	2292	1	6.76824
CGGA_1214	604	1	4.47441
CGGA_1215	29	1	5.45517
CGGA_1216	312	1	9.0127
CGGA_1218	286	1	6.92543
CGGA_1219	2120	1	3.54759
CGGA_1223	682	1	6.99544
CGGA_1224	271	1	7.07316
CGGA_1226	670	1	7.81587
CGGA_1227	1197	1	6.92556
CGGA_1228	2296	0	8.63886
CGGA_1231	2279	1	7.92035
CGGA_1232	2067	1	6.98566
CGGA_1234	705	1	6.69516
CGGA_1235	2287	0	6.72838
CGGA_1236	191	1	7.38405
CGGA_1237	296	1	4.56971
CGGA_1238	2282	0	7.82233
CGGA_1239	2280	0	5.33989
CGGA_1240	19	1	7.37962
CGGA_1246	2491	0	3.02393
CGGA_1248	138	1	6.69482
CGGA_1251	272	1	3.05517
CGGA_1255	132	1	7.20397
CGGA_1256	2233	0	5.55715
CGGA_1257	192	1	6.33078
CGGA_1258	114	1	6.72918
CGGA_1260	177	1	5.14157
CGGA_1262	166	1	7.80431
CGGA_1263	772	1	5.48508
CGGA_1264	2217	0	6.05363
CGGA_1269	2214	0	4.8787
CGGA_1270	188	1	3.05517
CGGA_1271	523	1	5.24759
CGGA_1272	124	1	4.56921
CGGA_1273	1912	0	6.83583
CGGA_1275	183	1	6.42115
CGGA_1280	447	1	5.98902
CGGA_1281	2429	0	4.29787
CGGA_1282	1116	1	8.57959
CGGA_1283	20	1	3.45087
CGGA_1284	97	1	6.78615
CGGA_1285	79	1	9.86676
CGGA_1286	2194	0	4.07655
CGGA_1287	533	1	5.19712
CGGA_1291	2190	0	3.39911
CGGA_1292	2421	0	3.97609
CGGA_1295	310	1	7.29757
CGGA_1299	550	1	6.58715
CGGA_1300	1428	1	6.98822
CGGA_1301	239	1	5.98924
CGGA_1303	2168	0	4.49693
CGGA_1305	1989	0	2.71426
CGGA_1307	2390	0	6.65431
CGGA_1309	964	0	2.06304
CGGA_1311	1080	1	3.27239
CGGA_1313	379	1	8.06281
CGGA_1314	172	1	3.01105
CGGA_1317	2152	0	4.72554
CGGA_1318	1497	0	7.93456
CGGA_1319	2149	0	2.29106
CGGA_1320	59	1	4.78268
CGGA_1321	702	1	7.27215
CGGA_1322	253	1	3.78034
CGGA_1324	848	1	3.29426
CGGA_1326	322	1	4.48103
CGGA_1329	326	1	6.31613
CGGA_1330	2366	0	6.23844
CGGA_1332	510	0	7.0405
CGGA_1334	146	1	8.31191
CGGA_1335	1947	0	2.34606
CGGA_1337	2126	0	5.11151
CGGA_1338	1122	1	8.07647
CGGA_1339	2120	0	6.48137
CGGA_1340	1109	1	4.53632
CGGA_1342	2345	0	7.389
CGGA_1343	94	1	6.13528
CGGA_1345	2113	0	4.32217
CGGA_1346	284	1	7.21918
CGGA_135	1924	1	9.13425
CGGA_1350	2107	0	4.16231
CGGA_1353	1022	1	7.11511
CGGA_1354	530	1	5.69183
CGGA_1356	948	1	6.96099
CGGA_1359	343	1	5.95889
CGGA_1361	2092	0	4.77604
CGGA_1362	2092	0	7.09439
CGGA_1365	253	1	4.19332
CGGA_1368	2085	0	3.71486
CGGA_1369	360	0	1.98063
CGGA_1370	2310	0	6.7469
CGGA_1371	2079	0	5.01366
CGGA_1374	141	1	6.08798
CGGA_1375	92	1	4.79448
CGGA_1377	2068	0	5.50513
CGGA_1378	585	1	5.72893
CGGA_1380	291	1	8.37833
CGGA_1381	46	1	6.90603
CGGA_1382	284	1	6.90528
CGGA_1383	884	0	2.94191
CGGA_1384	191	1	3.52919
CGGA_1386	2058	0	2.15731
CGGA_1387	90	1	7.0747
CGGA_1388	485	1	7.22629
CGGA_1389	1370	1	3.41374
CGGA_139	694	1	7.17639
CGGA_1390	2050	0	6.41189
CGGA_1391	426	1	7.21482
CGGA_1392	473	1	4.85747
CGGA_1393	275	1	7.88988
CGGA_1394	139	1	5.89565
CGGA_1398	554	1	5.36938
CGGA_1400	2033	0	2.26841
CGGA_1401	1680	1	5.72234
CGGA_1402	2030	0	8.25487
CGGA_1403	679	1	6.37433
CGGA_1404	2029	0	3.28313
CGGA_1406	2154	1	7.40762
CGGA_1407	2016	0	3.71872
CGGA_1408	1362	1	8.29833
CGGA_1409	2249	0	5.08432
CGGA_1410	825	1	5.82086
CGGA_1411	329	1	6.22592
CGGA_1412	296	1	4.96238
CGGA_1413	2008	0	5.69301
CGGA_1415	2007	0	8.20768
CGGA_1417	2001	0	5.41895
CGGA_1418	287	1	5.74258
CGGA_1419	249	1	8.6514
CGGA_1420	364	1	5.23533
CGGA_1421	1987	0	3.58205
CGGA_1422	204	1	4.98155
CGGA_1424	1983	0	2.15316
CGGA_1425	640	1	4.18518
CGGA_1426	147	1	5.70616
CGGA_1429	1976	0	4.31396
CGGA_1430	176	1	4.48176
CGGA_1431	1975	0	4.0477
CGGA_1433	487	1	6.65583
CGGA_1434	81	1	8.79159
CGGA_1435	324	0	7.82763
CGGA_1437	1037	1	5.12505
CGGA_1440	1961	0	5.65519
CGGA_1441	1340	1	5.17615
CGGA_1443	1956	0	7.43213
CGGA_1444	476	1	6.34492
CGGA_1445	1955	0	4.48394
CGGA_1446	1955	0	2.96698
CGGA_1447	308	0	3.81306
CGGA_1450	957	1	3.6294
CGGA_1451	438	1	4.82189
CGGA_1452	468	1	5.42003
CGGA_1454	1946	0	3.87855
CGGA_1455	1946	0	3.07949
CGGA_1457	312	1	7.4964
CGGA_1458	127	1	5.46221
CGGA_1459	522	0	7.78653
CGGA_1460	209	1	6.09518
CGGA_1461	226	1	7.48501
CGGA_1462	188	1	7.93774
CGGA_1463	1630	0	4.8026
CGGA_1467	866	1	2.20206
CGGA_1469	1922	0	2.59748
CGGA_1471	1919	0	6.31539
CGGA_1472	819	0	4.16415
CGGA_1473	813	0	3.82618
CGGA_1474	333	0	4.47228
CGGA_1475	182	1	6.4215
CGGA_1476	299	1	5.23078
CGGA_1477	1194	1	3.97326
CGGA_1478	542	1	6.55914
CGGA_1481	131	1	5.39605
CGGA_1482	1888	0	3.22486
CGGA_1486	184	1	6.16414
CGGA_1487	520	1	4.86021
CGGA_1488	1882	0	5.62062
CGGA_1491	511	1	6.7918
CGGA_1492	268	1	7.4358
CGGA_1494	269	1	4.90278
CGGA_1496	330	1	4.10189
CGGA_1497	1178	1	6.93748
CGGA_1500	108	1	4.63147
CGGA_1501	222	1	5.90638
CGGA_1502	1861	0	4.2368
CGGA_1503	692	0	7.01655
CGGA_1504	1854	0	3.05012
CGGA_1505	172	1	8.40344
CGGA_1507	715	1	7.67838
CGGA_1508	1049	1	5.22579
CGGA_1510	465	1	8.4572
CGGA_1513	1827	0	1.64409
CGGA_1514	76	1	7.67792
CGGA_1516	1826	0	4.3625
CGGA_1517	1826	0	3.37438
CGGA_1518	411	1	6.21437
CGGA_1520	297	1	5.29675
CGGA_1521	205	1	8.90753
CGGA_1523	1804	0	7.66536
CGGA_1524	1226	0	3.51934
CGGA_1525	1686	1	4.66357
CGGA_1526	1798	0	5.39861
CGGA_1527	1714	1	5.66782
CGGA_1528	1793	0	3.91236
CGGA_1530	1793	0	4.96495
CGGA_1533	1217	1	6.24928
CGGA_1534	41	1	3.64875
CGGA_1536	840	1	7.79934
CGGA_1537	200	0	7.23386
CGGA_1538	247	1	7.12701
CGGA_1539	1758	0	6.29534
CGGA_1541	81	1	5.44888
CGGA_1542	184	0	4.94763
CGGA_1543	723	1	5.16138
CGGA_1544	208	1	4.27211
CGGA_1546	223	1	5.17139
CGGA_1548	1054	1	5.25136
CGGA_1551	347	1	6.53747
CGGA_1552	1728	0	4.13903
CGGA_1553	540	1	6.82165
CGGA_1557	1723	0	3.46758
CGGA_1558	130	1	7.71748
CGGA_1559	603	1	3.08157
CGGA_1560	459	1	6.03739
CGGA_1562	1721	0	4.16507
CGGA_1563	1719	0	7.77125
CGGA_1564	190	1	5.49291
CGGA_1565	1417	0	6.1627
CGGA_1566	1716	0	1.56269
CGGA_1567	840	1	4.48466
CGGA_1568	345	0	3.70319
CGGA_1569	1406	0	2.95564
CGGA_157	914	1	3.0857
CGGA_1571	412	0	3.49979
CGGA_1572	160	1	4.7054
CGGA_1575	129	1	7.04268
CGGA_1579	1512	0	3.62688
CGGA_1580	1581	1	5.86211
CGGA_1583	1606	1	3.91236
CGGA_1586	232	1	8.57545
CGGA_1587	750	1	6.52177
CGGA_1588	1679	0	5.23078
CGGA_1589	342	1	6.69953
CGGA_1591	1133	1	6.83583
CGGA_1592	1588	1	6.20419
CGGA_1594	480	0	4.11821
CGGA_1595	1659	0	3.23228
CGGA_1596	205	1	6.34311
CGGA_1597	174	1	6.85221
CGGA_1598	564	1	5.55292
CGGA_1601	710	1	7.35161
CGGA_1603	356	1	6.52193
CGGA_1604	740	1	5.10833
CGGA_1605	321	1	5.29833
CGGA_1606	471	1	5.30266
CGGA_1607	1333	1	4.97805
CGGA_1608	1629	0	6.4382
CGGA_1610	1058	1	5.81578
CGGA_1611	1158	1	8.95684
CGGA_1612	718	1	8.58331
CGGA_1613	250	0	7.55671
CGGA_1614	1079	1	3.74672
CGGA_1615	586	1	5.27204
CGGA_1617	1611	0	2.99158
CGGA_1618	1615	0	3.01356
CGGA_1619	766	1	7.30901
CGGA_1620	1427	0	5.10788
CGGA_1621	1607	0	3.51785
CGGA_1623	1603	0	7.90438
CGGA_1624	87	1	6.59758
CGGA_1626	696	1	8.01054
CGGA_1627	1597	0	3.95075
CGGA_1630	1407	0	3.4282
CGGA_1631	221	1	4.88946
CGGA_1634	366	1	6.97468
CGGA_1635	332	1	3.753
CGGA_1640	1563	0	3.75426
CGGA_1641	291	1	3.12839
CGGA_1642	1562	0	3.34748
CGGA_1643	170	0	4.79744
CGGA_1644	173	1	5.45451
CGGA_1645	1534	0	6.09468
CGGA_1647	1525	0	2.87106
CGGA_1648	1521	0	3.46136
CGGA_1649	1047	0	3.20233
CGGA_165	183	0	3.43935
CGGA_1650	1283	1	7.25611
CGGA_1651	842	1	4.57168
CGGA_1653	1513	0	3.80585
CGGA_1655	1209	0	4.45311
CGGA_1656	149	1	7.76123
CGGA_1657	1511	0	3.50885
CGGA_1658	1507	0	6.80438
CGGA_1659	387	1	8.78114
CGGA_1660	433	0	5.37274
CGGA_1661	1505	0	2.97149
CGGA_1662	1493	0	3.00481
CGGA_1663	290	1	5.31635
CGGA_1664	1491	0	4.16046
CGGA_1666	249	1	5.97254
CGGA_1667	1476	0	7.65526
CGGA_1669	139	1	6.66082
CGGA_1670	1141	0	4.90172
CGGA_1671	1464	0	4.99647
CGGA_1673	1457	0	5.36938
CGGA_1675	980	0	8.55454
CGGA_1678	657	1	6.34762
CGGA_1679	1442	0	2.84164
CGGA_1680	596	1	6.23937
CGGA_1681	346	1	6.17974
CGGA_1682	345	1	7.32053
CGGA_1685	225	1	5.73548
CGGA_1686	352	0	3.09599
CGGA_1687	1414	0	8.23025
CGGA_1688	51	1	6.90196
CGGA_1689	1414	0	5.03256
CGGA_1690	592	1	6.79437
CGGA_1693	517	1	4.02232
CGGA_1694	624	1	7.01458
CGGA_1695	927	0	2.38152
CGGA_1696	1205	0	5.07098
CGGA_1697	360	0	5.52425
CGGA_1698	388	1	5.85926
CGGA_1699	1384	0	2.66707
CGGA_1700	1372	0	4.06369
CGGA_1701	1072	0	2.25694
CGGA_1702	168	1	5.25218
CGGA_1703	1366	0	3.98069
CGGA_1704	1360	0	3.83092
CGGA_1706	1364	0	5.93436
CGGA_1708	1122	1	8.59176
CGGA_1709	415	1	7.04919
CGGA_1713	332	1	4.60523
CGGA_1714	1330	0	4.51336
CGGA_1715	872	0	6.40346
CGGA_1716	1332	0	8.3248
CGGA_1718	835	0	4.56351
CGGA_1720	1290	0	6.66791
CGGA_1721	1290	0	3.43617
CGGA_1722	349	1	5.01171
CGGA_1723	1282	0	3.97326
CGGA_1725	1282	0	4.58319
CGGA_1727	1276	0	3.83211
CGGA_1728	917	1	6.77112
CGGA_1729	244	1	5.53288
CGGA_1731	972	0	4.48756
CGGA_1735	813	1	5.65035
CGGA_1736	938	1	7.22438
CGGA_1737	1248	0	3.63923
CGGA_1738	469	1	5.16922
CGGA_1739	515	1	6.74439
CGGA_1740	363	1	2.96019
CGGA_1743	1232	0	5.50682
CGGA_1744	1232	0	6.92154
CGGA_1745	1225	0	2.68671
CGGA_1747	293	1	3.72257
CGGA_1749	401	1	7.24264
CGGA_1750	250	1	5.70761
CGGA_1758	414	1	7.41468
CGGA_1760	459	1	5.52259
CGGA_1764	710	1	5.09967
CGGA_1767	309	0	5.18606
CGGA_1769	1151	0	6.41787
CGGA_1770	298	1	6.16538
CGGA_1771	1068	1	6.48316
CGGA_1773	104	1	5.54409
CGGA_1776	259	1	6.73903
CGGA_1780	1123	0	4.66547
CGGA_1785	329	1	3.51485
CGGA_1786	1128	0	2.11528
CGGA_1791	855	1	6.55606
CGGA_1807	247	1	5.46778
CGGA_1809	343	1	5.77223
CGGA_1811	304	1	6.9636
CGGA_1814	221	1	6.60888
CGGA_1815	185	1	8.42862
CGGA_1817	399	1	6.72825
CGGA_1819	1008	0	7.08063
CGGA_1820	77	1	7.91828
CGGA_1826	44	1	7.73314
CGGA_1829	801	0	6.17831
CGGA_1833	494	1	6.82228
CGGA_1840	964	0	6.74813
CGGA_1850	750	0	4.90225
CGGA_1854	934	0	4.49981
CGGA_1857	157	1	5.23533
CGGA_1862	110	1	5.96896
CGGA_1863	902	0	2.276
CGGA_1865	89	1	8.93051
CGGA_1866	127	1	7.79636
CGGA_1870	864	0	4.17699
CGGA_1875	866	0	4.94814
CGGA_1880	855	0	3.22672
CGGA_1882	842	0	4.33278
CGGA_1886	338	1	4.43668
CGGA_1899	176	1	4.98554
CGGA_1901	540	1	6.57941
CGGA_1902	790	0	3.55761
CGGA_1903	785	0	4.00686
CGGA_1906	779	0	4.88624
CGGA_1908	298	1	5.24932
CGGA_1911	762	0	8.24716
CGGA_1916	0	0	8.95005
CGGA_194	2304	1	4.89906
CGGA_1946	142	1	6.72757
CGGA_1953	73	1	6.50604
CGGA_1972	606	0	7.01404
CGGA_1985	380	1	5.53751
CGGA_2002	524	0	5.0817
CGGA_2003	517	0	4.69739
CGGA_2006	516	0	5.38648
CGGA_2008	44	1	5.33874
CGGA_2013	139	1	3.19093
CGGA_2024	328	1	4.52958
CGGA_235	2340	1	3.79559
CGGA_236	706	0	3.7665
CGGA_241	4163	0	4.34548
CGGA_243	2977	0	1.38029
CGGA_245	318	1	7.27821
CGGA_247	609	1	3.96921
CGGA_251	1299	0	5.08802
CGGA_252	165	0	3.48279
CGGA_254	4143	0	5.57674
CGGA_256	158	0	3.88811
CGGA_261	4130	0	2.94766
CGGA_265	3959	0	5.10195
CGGA_267	1374	1	2.97184
CGGA_269	2932	0	8.07906
CGGA_272	238	1	5.67839
CGGA_273	2635	1	3.27102
CGGA_274	610	0	5.36836
CGGA_276	529	0	6.00797
CGGA_279	1314	1	3.73407
CGGA_28	1103	1	5.06207
CGGA_283	3470	1	4.76505
CGGA_288	1057	1	4.18155
CGGA_290	4075	0	5.27726
CGGA_300	2199	1	5.91957
CGGA_309	139	1	6.00863
CGGA_314	2568	1	6.1735
CGGA_318	222	1	8.07352
CGGA_320	3005	1	6.02462
CGGA_323	4023	0	3.27914
CGGA_330	1121	1	7.22257
CGGA_333	1783	0	5.57222
CGGA_336	2549	1	5.16312
CGGA_337	1008	1	5.09061
CGGA_358	122	1	3.91013
CGGA_362	1680	0	8.57657
CGGA_369	3957	0	5.33222
CGGA_374	493	1	5.4913
CGGA_400	1321	1	6.88328
CGGA_406	90	1	5.03928
CGGA_413	183	0	9.1558
CGGA_42	2832	1	6.39983
CGGA_420	3514	0	3.93114
CGGA_426	1560	1	6.89239
CGGA_431	3866	0	2.56514
CGGA_446	3860	0	2.48821
CGGA_448	354	1	6.50917
CGGA_457	75	1	6.33913
CGGA_458	419	1	4.1981
CGGA_474	2029	0	4.6699
CGGA_479	3812	0	4.67516
CGGA_482	2511	1	6.04305
CGGA_483	277	1	6.79591
CGGA_485	2437	0	5.21099
CGGA_487	156	1	9.19139
CGGA_488	435	1	4.73648
CGGA_490	3804	0	5.38694
CGGA_491	1074	1	4.33819
CGGA_492	652	0	7.736
CGGA_493	2382	1	4.86789
CGGA_494	3802	0	5.01169
CGGA_495	295	1	6.40505
CGGA_499	122	1	4.79839
CGGA_501	3798	0	5.49897
CGGA_502	3781	0	3.77497
CGGA_503	3777	0	6.73755
CGGA_507	328	1	6.94026
CGGA_509	623	1	7.19922
CGGA_510	3770	0	4.11039
CGGA_521	514	1	6.65754
CGGA_525	138	1	7.98223
CGGA_530	506	1	7.78953
CGGA_541	3741	0	4.04284
CGGA_543	3736	0	5.23297
CGGA_545	555	1	5.04913
CGGA_551	3728	0	4.50998
CGGA_554	134	1	2.45635
CGGA_560	3722	0	2.52709
CGGA_564	679	1	6.08883
CGGA_565	3605	0	5.50544
CGGA_568	285	1	4.83646
CGGA_578	362	1	4.76859
CGGA_580	1394	1	4.07043
CGGA_583	3107	1	3.62688
CGGA_591	1654	1	4.67841
CGGA_598	3677	1	3.15661
CGGA_599	418	1	6.16031
CGGA_601	1133	1	3.89531
CGGA_603	168	0	5.0895
CGGA_604	381	1	8.33612
CGGA_605	3668	0	6.5606
CGGA_607	1389	0	4.72565
CGGA_616	952	1	8.43001
CGGA_619	550	1	6.19232
CGGA_621	1347	0	5.16661
CGGA_624	122	1	7.57742
CGGA_625	2098	1	3.89218
CGGA_630	3668	0	4.5166
CGGA_632	576	1	8.7541
CGGA_633	1812	1	3.65011
CGGA_634	2633	1	6.42332
CGGA_635	3631	0	5.19816
CGGA_638	2386	0	4.09117
CGGA_641	3411	1	1.97282
CGGA_642	3618	0	4.6107
CGGA_643	331	1	2.74284
CGGA_652	476	1	5.33375
CGGA_655	3600	0	5.91397
CGGA_658	372	1	5.30817
CGGA_659	730	0	3.27711
CGGA_662	284	1	5.64586
CGGA_663	3479	0	6.75239
CGGA_666	2499	1	3.8502
CGGA_669	607	1	4.21622
CGGA_671	3584	0	3.91674
CGGA_675	3579	0	4.43441
CGGA_676	376	1	6.8659
CGGA_678	386	1	7.77759
CGGA_679	263	1	5.65856
CGGA_680	2788	1	5.12211
CGGA_681	110	1	7.26526
CGGA_685	3239	1	5.78642
CGGA_689	3563	0	3.56581
CGGA_694	1194	1	6.24584
CGGA_698	1851	1	4.95123
CGGA_700	170	0	4.69507
CGGA_703	1355	1	6.87568
CGGA_704	2572	1	4.99462
CGGA_705	1507	1	5.79446
CGGA_707	3299	1	6.50044
CGGA_710	660	1	6.2139
CGGA_715	3429	0	4.0639
CGGA_720	1258	1	3.5792
CGGA_721	2552	1	6.57592
CGGA_724	3406	0	4.77663
CGGA_725	3558	0	6.35968
CGGA_727	1023	1	5.89542
CGGA_730	2118	1	6.03079
CGGA_731	503	1	8.09121
CGGA_738	3501	0	7.34023
CGGA_747	970	1	2.92191
CGGA_752	3486	0	5.22304
CGGA_757	1047	1	5.74506
CGGA_759	1263	1	5.86686
CGGA_760	3479	0	3.77574
CGGA_761	1840	1	6.16499
CGGA_762	3474	0	5.42261
CGGA_763	319	0	6.61875
CGGA_766	3472	0	3.72116
CGGA_773	443	1	4.63419
CGGA_777	146	1	7.40583
CGGA_780	923	1	6.5194
CGGA_782	289	1	7.8777
CGGA_785	3457	0	5.55861
CGGA_789	345	1	6.90414
CGGA_791	252	1	5.66287
CGGA_796	559	0	7.38982
CGGA_799	1868	1	5.29478
CGGA_802	681	1	9.1608
CGGA_804	614	0	6.63408
CGGA_807	3415	0	3.76263
CGGA_808	1167	0	6.45778
CGGA_809	1252	1	5.28445
CGGA_810	551	1	8.73974
CGGA_812	3410	0	4.40164
CGGA_815	2219	1	6.85735
CGGA_818	3402	0	7.51937
CGGA_822	2237	1	3.74866
CGGA_825	836	1	6.52665
CGGA_831	546	1	8.6247
CGGA_834	3388	0	5.62375
CGGA_835	517	0	2.67612
CGGA_837	432	1	6.69213
CGGA_838	3386	0	3.57356
CGGA_842	234	1	8.26921
CGGA_843	3380	0	4.78618
CGGA_846	2991	0	5.45556
CGGA_848	204	0	7.02798
CGGA_850	564	0	4.33595
CGGA_852	169	1	7.36881
CGGA_856	1297	0	2.68319
CGGA_858	3359	0	3.56926
CGGA_859	387	1	7.00011
CGGA_861	893	1	7.4916
CGGA_862	1046	0	6.5502
CGGA_863	2073	1	8.30366
CGGA_864	3353	0	6.50984
CGGA_867	367	1	6.88834
CGGA_869	537	0	5.54507
CGGA_871	3340	0	4.87665
CGGA_876	159	1	7.90391
CGGA_878	863	1	4.98211
CGGA_881	252	1	8.49899
CGGA_882	1008	0	7.34412
CGGA_883	1016	0	5.26438
CGGA_884	1131	1	3.59322
CGGA_887	1011	0	6.88064
CGGA_888	669	1	5.15481
CGGA_889	3213	0	5.46186
CGGA_890	2982	1	7.05163
CGGA_892	448	0	4.19019
CGGA_893	3160	1	5.38411
CGGA_898	1663	1	3.9993
CGGA_899	231	1	5.1761
CGGA_901	928	1	6.40139
CGGA_902	193	1	6.04223
CGGA_903	1455	1	5.48915
CGGA_904	774	1	3.78034
CGGA_905	3174	1	5.75198
CGGA_908	2436	1	4.76726
CGGA_909	3448	0	4.4822
CGGA_D11	827	1	6.18198
CGGA_D15	3197	0	3.43702
CGGA_D16	261	1	7.1365
CGGA_D19	297	1	5.87087
CGGA_D20	2367	1	3.31621
CGGA_D21	1208	1	4.43068
CGGA_D24	837	1	5.15591
CGGA_D26	263	1	8.49223
CGGA_D27	3178	0	2.67329
CGGA_D28	860	1	5.28406
CGGA_D29	3171	0	4.31104
CGGA_D30	215	1	4.03688
CGGA_D32	358	1	6.67905
CGGA_D33	175	1	5.64206
CGGA_D34	147	1	4.96872
CGGA_D35	661	1	4.8157
CGGA_D36	34	1	7.36332
CGGA_D37	965	1	8.20691
CGGA_D38	689	1	6.07136
CGGA_D40	3085	0	3.80393
CGGA_D44	313	1	4.75928
CGGA_D45	856	0	2.33399
CGGA_D46	300	1	4.06521
CGGA_D47	1048	1	4.25663
CGGA_D48	221	1	4.14761
CGGA_D50	782	1	6.02026
CGGA_D51	135	1	6.87851
CGGA_D52	3057	0	3.26593
CGGA_D56	64	1	4.10529
CGGA_D57	766	1	5.24792
CGGA_D58	181	1	5.74737
CGGA_D59	2778	0	4.52218
CGGA_D61	4089	0	2.73874
CGGA_D62	500	1	5.73683
CGGA_D63	212	1	3.67384
CGGA_D64	101	1	7.58398
CGGA_J023	1028	1	5.76472
CGGA_J024	2801	0	6.14147
CGGA_J030	2775	0	3.64268
CGGA_J042	1409	1	5.68052
CGGA_J130	2507	0	5.38443
CGGA_J50	1693	1	6.48754
CGGA_J73	1134	1	6.40484
CGGA_P100	268	1	5.02096
CGGA_P102	989	0	7.42925
CGGA_P103	983	0	5.78599
CGGA_P104	167	1	4.10671
CGGA_P106	71	1	6.83008
CGGA_P108	976	0	5.39384
CGGA_P109	406	1	5.57747
CGGA_P11	433	0	3.64603
CGGA_P110	800	1	6.26239
CGGA_P111	971	0	6.09272
CGGA_P112	834	1	6.98085
CGGA_P113	1032	0	6.7056
CGGA_P115	959	0	5.91685
CGGA_P116	305	1	4.86131
CGGA_P121	941	0	2.97598
CGGA_P122	971	0	5.21827
CGGA_P128	919	0	7.39831
CGGA_P13	1211	0	5.54113
CGGA_P131	929	0	5.64245
CGGA_P132	936	0	5.59875
CGGA_P136	308	0	6.08902
CGGA_P137	860	0	5.44075
CGGA_P142	891	0	6.35604
CGGA_P143	261	1	9.8292
CGGA_P144	892	0	6.91696
CGGA_P145	308	1	6.4549
CGGA_P146	344	0	6.85529
CGGA_P147	863	1	7.99841
CGGA_P15	723	1	3.45354
CGGA_P150	349	0	6.72893
CGGA_P151	915	0	4.41623
CGGA_P153	818	0	4.36171
CGGA_P155	817	0	6.23468
CGGA_P156	822	0	5.20649
CGGA_P157	470	1	7.24503
CGGA_P158	844	0	2.7088
CGGA_P159	211	1	7.47769
CGGA_P16	447	0	5.00239
CGGA_P160	219	1	9.46048
CGGA_P163	880	0	7.3055
CGGA_P164	886	0	6.10119
CGGA_P165	598	1	3.59057
CGGA_P17	1203	0	7.05174
CGGA_P172	803	0	3.69929
CGGA_P173	782	0	7.47923
CGGA_P174	816	0	5.82166
CGGA_P175	183	1	5.89103
CGGA_P176	804	0	4.98055
CGGA_P177	776	0	7.54977
CGGA_P178	776	0	4.27466
CGGA_P179	778	0	7.13572
CGGA_P18	387	1	6.07188
CGGA_P180	260	1	6.76284
CGGA_P182	846	0	8.21325
CGGA_P183	807	0	5.51991
CGGA_P185	502	1	6.71602
CGGA_P19	1197	0	6.76047
CGGA_P199	203	1	7.26093
CGGA_P20	1196	0	5.87216
CGGA_P205	302	1	5.14245
CGGA_P21	1195	0	4.35773
CGGA_P22	406	1	4.98005
CGGA_P23	392	1	6.30577
CGGA_P25	147	1	6.5871
CGGA_P265	733	0	4.99102
CGGA_P266	253	1	3.63512
CGGA_P269	511	1	2.55515
CGGA_P27	413	0	5.42793
CGGA_P270	322	1	6.1469
CGGA_P271	710	0	4.15119
CGGA_P279	668	0	3.62688
CGGA_P28	107	1	8.03804
CGGA_P280	675	0	4.97051
CGGA_P283	664	0	6.21734
CGGA_P286	658	0	3.2415
CGGA_P29	103	1	4.78128
CGGA_P295	273	1	7.76123
CGGA_P298	634	0	3.77415
CGGA_P3	1399	0	2.72783
CGGA_P30	404	1	7.08406
CGGA_P306	592	0	4.09706
CGGA_P308	563	1	4.0922
CGGA_P31	1205	0	6.01034
CGGA_P310	224	1	3.37936
CGGA_P311	581	0	6.3141
CGGA_P314	572	0	1.87759
CGGA_P315	451	1	2.56128
CGGA_P316	567	0	3.59057
CGGA_P319	565	0	5.81498
CGGA_P326	551	0	3.45197
CGGA_P328	546	0	6.07365
CGGA_P335	537	0	1.98063
CGGA_P337	532	0	4.60523
CGGA_P338	532	0	4.16967
CGGA_P346	522	0	5.06677
CGGA_P356	506	0	2.34247
CGGA_P358	504	0	5.23533
CGGA_P364	495	1	5.30148
CGGA_P385	449	0	6.65683
CGGA_P388	293	1	8.06065
CGGA_P392	437	0	3.43299
CGGA_P399	428	0	3.81187
CGGA_P401	543	0	5.28804
CGGA_P411	411	0	2.90459
CGGA_P415	195	1	6.63727
CGGA_P416	408	0	2.74393
CGGA_P421	308	1	2.45965
CGGA_P422	430	0	1.92272
CGGA_P437	356	0	2.26841
CGGA_P438	310	0	3.29378
CGGA_P439	309	0	3.99122
CGGA_P5	378	1	7.71748
CGGA_P7	110	1	9.1198
CGGA_P83	1030	0	4.35852
CGGA_P84	1026	0	6.44307
CGGA_P86	1026	0	4.94403
CGGA_P87	240	1	6.58243
CGGA_P89	294	1	10.2089
CGGA_P93	1010	0	6.66167
CGGA_P98	317	1	3.86132
CGGA_P99	679	0	4.36647
