# Supplementary material for: Glioma-Stem-Cell-Derived Exosomes Remodeled Glioma-Associated Macrophage via NEAT1/miR-125a/STAT3 Pathway
Source: Cancers (Basel). 2024 Jul 9;16(14):2500. doi: 10.3390/cancers16142500 (PMC11274466; doi:10.3390/cancers16142500)
Supplement: Supplementary file 1 [file cancers-16-02500-s001.zip › Supplementary Material-TCGA-expTime.xls]

## Sheet: TCGA-expTime
id	futime	fustat	NEAT1
TCGA-06-5410-01A-01R-1849-01	108	1	9.5747
TCGA-19-5960-01A-11R-1850-01	165	0	3.1225
TCGA-14-0781-01B-01R-1849-01	29	1	11.5165
TCGA-19-4065-02A-11R-2005-01	214	0	9.5592
TCGA-02-2483-01A-01R-1849-01	466	0	2.6699
TCGA-06-2570-01A-01R-1849-01	285	0	4.8048
TCGA-06-2563-01A-01R-1849-01	259	0	6.2801
TCGA-76-4929-01A-01R-1850-01	111	1	5.2886
TCGA-06-5858-01A-01R-1849-01	187	0	4.7857
TCGA-06-2559-01A-01R-1849-01	150	1	16.3125
TCGA-28-5218-01A-01R-1850-01	157	1	2.0151
TCGA-27-1832-01A-01R-1850-01	300	1	14.3598
TCGA-28-5207-01A-01R-1850-01	343	1	2.4906
TCGA-06-0743-01A-01R-1849-01	679	0	16.6228
TCGA-76-4928-01B-01R-1850-01	94	1	7.9464
TCGA-12-1597-01B-01R-1849-01	675	1	2.0471
TCGA-08-0386-01A-01R-1849-01	548	1	5.0412
TCGA-19-2620-01A-01R-1850-01	148	1	11.2253
TCGA-06-0745-01A-01R-1849-01	239	1	5.5394
TCGA-15-1444-01A-02R-1850-01	1537	1	7.3437
TCGA-14-1823-01A-01R-1849-01	543	1	4.0995
TCGA-02-0055-01A-01R-1849-01	76	1	10.7217
TCGA-32-2616-01A-01R-1850-01	224	1	7.3212
TCGA-06-0129-01A-01R-1849-01	1024	1	10.3332
TCGA-06-0132-01A-02R-1849-01	771	1	2.83
TCGA-19-1390-01A-01R-1850-01	772	1	3.1961
TCGA-06-0747-01A-01R-1849-01	82	1	25.822
TCGA-06-5411-01A-01R-1849-01	254	1	3.2742
TCGA-06-5859-01A-01R-1849-01	139	0	7.9853
TCGA-19-2624-01A-01R-1850-01	5	1	15.4443
TCGA-26-5136-01B-01R-1850-01	577	1	35.9384
TCGA-02-0047-01A-01R-1849-01	448	1	8.2501
TCGA-06-0168-01A-01R-1849-01	598	1	3.6059
TCGA-06-0156-01A-02R-1849-01	178	1	14.0665
TCGA-76-4931-01A-01R-1850-01	279	1	15.283
TCGA-06-5413-01A-01R-1849-01	268	0	2.7918
TCGA-27-1835-01A-01R-1850-01	648	1	22.715
TCGA-76-4927-01A-01R-1850-01	535	1	3.5219
TCGA-26-5133-01A-01R-1850-01	452	0	7.3443
TCGA-19-0957-02A-11R-2005-01	666	1	11.5443
TCGA-28-2509-01A-01R-1850-01	145	0	3.1106
TCGA-27-1837-01A-01R-1850-01	427	1	4.4992
TCGA-06-2565-01A-01R-1849-01	207	0	12.1596
TCGA-06-2558-01A-01R-1849-01	380	1	3.1415
TCGA-06-2561-01A-02R-1849-01	282	0	26.5883
TCGA-06-0749-01A-01R-1849-01	82	1	5.7559
TCGA-14-1825-01A-01R-1850-01	232	1	2.9895
TCGA-19-2629-01A-01R-1850-01	737	1	5.6442
TCGA-32-5222-01A-01R-1850-01	165	0	1.3337
TCGA-12-0821-01A-01R-1849-01	323	1	5.7811
TCGA-27-1831-01A-01R-1850-01	505	1	3.075
TCGA-12-0616-01A-01R-1849-01	448	1	3.813
TCGA-06-0238-01A-02R-1849-01	405	1	3.7915
TCGA-06-5856-01A-01R-1849-01	114	1	10.2062
TCGA-12-0618-01A-01R-1849-01	395	1	5.3208
TCGA-06-0152-02A-01R-2005-01	375	1	11.3772
TCGA-19-2625-01A-01R-1850-01	124	1	30.3793
TCGA-06-5414-01A-01R-1849-01	273	0	3.576
TCGA-06-5417-01A-01R-1849-01	155	0	1.678
TCGA-76-4926-01B-01R-1850-01	138	1	3.6011
TCGA-28-5220-01A-01R-1850-01	319	0	1.6435
TCGA-27-2524-01A-01R-1850-01	231	1	2.0147
TCGA-14-2554-01A-01R-1850-01	532	1	1.7049
TCGA-28-5216-01A-01R-1850-01	415	0	4.8838
TCGA-28-1753-01A-01R-1850-01	37	0	14.8704
TCGA-27-2528-01A-01R-1850-01	480	1	5.9707
TCGA-32-1982-01A-01R-1850-01	142	1	14.537
TCGA-14-1402-02A-01R-2005-01	975	1	4.8701
TCGA-12-5295-01A-01R-1849-01	454	1	0.6998
TCGA-76-4932-01A-01R-1850-01	1458	1	4.0291
TCGA-26-5139-01A-01R-1850-01	48	0	4.9716
TCGA-06-2562-01A-01R-1849-01	86	0	17.0117
TCGA-06-0157-01A-01R-1849-01	97	1	4.2858
TCGA-06-5412-01A-01R-1849-01	138	1	7.8662
TCGA-06-0646-01A-01R-1849-01	175	1	18.2471
TCGA-06-0174-01A-01R-1849-01	98	1	1.1883
TCGA-15-0742-01A-01R-1850-01	419	1	12.9527
TCGA-06-0645-01A-01R-1849-01	175	1	7.61
TCGA-14-0790-01B-01R-1849-01	419	1	2.7707
TCGA-06-2564-01A-01R-1849-01	181	0	9.6859
TCGA-06-0878-01A-01R-1849-01	218	0	21.8397
TCGA-14-0787-01A-01R-1849-01	68	1	7.6794
TCGA-06-5408-01A-01R-1849-01	357	1	6.7332
TCGA-06-0158-01A-01R-1849-01	329	1	10.7843
TCGA-41-5651-01A-01R-1850-01	351	0	3.8183
TCGA-14-0736-02A-01R-2005-01	460	1	2.9037
TCGA-06-0686-01A-01R-1849-01	286	0	4.3025
TCGA-28-5215-01A-01R-1850-01	335	1	4.7526
TCGA-32-1980-01A-01R-1850-01	36	1	4.954
TCGA-06-0178-01A-01R-1849-01	1642	0	0.8265
TCGA-26-1442-01A-01R-1850-01	953	0	6.1514
TCGA-06-0138-01A-02R-1849-01	737	1	4.9377
TCGA-27-2523-01A-01R-1850-01	489	1	1.8571
TCGA-41-2572-01A-01R-1850-01	406	1	8.7531
TCGA-14-1034-01A-01R-1849-01	485	1	1.2624
TCGA-06-0210-01A-01R-1849-01	225	1	17.0971
TCGA-06-0211-01A-01R-1849-01	360	1	8.123
TCGA-06-0130-01A-01R-1849-01	394	1	18.8688
TCGA-06-0139-01A-01R-1849-01	362	1	12.7064
TCGA-06-0744-01A-01R-1849-01	595	0	8.3254
TCGA-06-0125-01A-01R-1849-01	1448	1	16.4641
TCGA-06-2557-01A-01R-1849-01	33	1	19.4296
TCGA-28-2514-01A-02R-1850-01	160	0	7.2478
TCGA-28-5208-01A-01R-1850-01	474	0	2.0681
TCGA-41-3915-01A-01R-1850-01	360	1	7.7493
TCGA-12-5299-01A-02R-1849-01	98	1	0.6312
TCGA-06-5418-01A-01R-1849-01	83	1	12.3458
TCGA-16-0846-01A-01R-1850-01	119	1	7.636
TCGA-14-0817-01A-01R-1849-01	164	1	1.5529
TCGA-06-2567-01A-01R-1849-01	133	1	8.0827
TCGA-06-0649-01B-01R-1849-01	64	1	9.7734
TCGA-06-0882-01A-01R-1849-01	165	0	8.6879
TCGA-32-4213-01A-01R-1850-01	357	0	4.4423
TCGA-27-2521-01A-01R-1850-01	316	0	1.7708
TCGA-32-2632-01A-01R-1850-01	269	1	4.9715
TCGA-02-2485-01A-01R-1849-01	470	0	2.4397
TCGA-06-2569-01A-01R-1849-01	13	0	5.8144
TCGA-32-2615-01A-01R-1850-01	485	1	12.0487
TCGA-28-2513-01A-01R-1850-01	222	0	6.2917
TCGA-06-0219-01A-01R-1849-01	22	1	1.9901
TCGA-28-5204-01A-01R-1850-01	454	1	2.4266
TCGA-19-1389-02A-21R-2005-01	141	1	19.2266
TCGA-12-3653-01A-01R-1849-01	442	1	1.2848
TCGA-19-1787-01B-01R-1850-01	385	1	6.2962
TCGA-06-5416-01A-01R-1849-01	204	0	2.9324
TCGA-06-0141-01A-01R-1849-01	313	1	25.9809
TCGA-12-3650-01A-01R-1849-01	333	1	0.9153
TCGA-26-5135-01A-01R-1850-01	270	1	2.8904
TCGA-14-0871-01A-01R-1849-01	880	1	6.2668
TCGA-27-1834-01A-01R-1850-01	1233	1	12.4389
TCGA-06-5415-01A-01R-1849-01	260	0	6.5692
TCGA-06-0190-02A-01R-2005-01	317	1	5.7714
TCGA-27-1830-01A-01R-1850-01	154	1	15.5991
TCGA-41-4097-01A-01R-1850-01	6	1	32.4869
TCGA-32-1970-01A-01R-1850-01	468	1	6.4532
TCGA-41-2571-01A-01R-1850-01	26	1	9.9959
TCGA-06-0644-01A-02R-1849-01	375	0	1.943
TCGA-28-5213-01A-01R-1850-01	298	0	4.9928
TCGA-02-2486-01A-01R-1849-01	493	0	16.5533
TCGA-14-0789-01A-01R-1849-01	342	1	4.5358
TCGA-16-1045-01B-01R-1850-01	883	1	20.7044
TCGA-27-2526-01A-01R-1850-01	87	1	0.6144
TCGA-19-2619-01A-01R-1850-01	294	0	10.4303
TCGA-06-1804-01A-01R-1849-01	414	1	14.0779
TCGA-14-1829-01A-01R-1850-01	218	0	1.4785
TCGA-06-0171-02A-11R-2005-01	399	1	22.1585
TCGA-06-0750-01A-01R-1849-01	28	1	29.6095
TCGA-76-4925-01A-01R-1850-01	146	1	10.8854
TCGA-06-0221-02A-11R-2005-01	603	1	5.4719
TCGA-32-2634-01A-01R-1850-01	270	0	6.0643
TCGA-28-1747-01C-01R-1850-01	77	1	5.1429
TCGA-06-0184-01A-01R-1849-01	1228	0	5.1147
TCGA-12-0619-01A-01R-1849-01	1062	1	17.4564
TCGA-28-5209-01A-01R-1850-01	442	0	1.9461
TCGA-12-3652-01A-01R-1849-01	1062	1	1.0855
TCGA-32-2638-01A-01R-1850-01	224	0	14.669
TCGA-26-5134-01A-01R-1850-01	167	0	25.588
TCGA-26-5132-01A-01R-1850-01	286	0	22.4872
TCGA-06-0187-01A-01R-1849-01	828	1	5.9907
TCGA-27-2519-01A-01R-1850-01	316	0	11.2789
TCGA-E1-5319-01A-01R-1896-07	2907	1	2.2854
TCGA-HT-8563-01A-11R-2404-07	860	0	10.4132
TCGA-DB-5273-01A-01R-1470-07	2493	0	1.1613
TCGA-DB-A4XH-01A-11R-A27Q-07	962	0	2.9492
TCGA-S9-A6WE-01A-12R-A33Z-07	2208	0	2.42
TCGA-DU-8168-01A-11R-2256-07	431	0	1.5928
TCGA-DH-5141-01A-01R-1470-07	968	0	1.0589
TCGA-DH-A66B-01A-11R-A29R-07	1279	0	2.972
TCGA-FN-7833-01A-11R-2090-07	837	0	4.4858
TCGA-HT-7686-01A-11R-2256-07	1300	0	2.0864
TCGA-DU-7013-01A-11R-2027-07	269	1	2.5588
TCGA-EZ-7264-01A-11R-2027-07	436	0	2.646
TCGA-DU-7010-01A-11R-2027-07	456	1	1.7141
TCGA-DU-A7TJ-01A-11R-A34R-07	17	0	5.1142
TCGA-P5-A77X-01A-11R-A32Q-07	105	0	2.8348
TCGA-DU-6542-01A-11R-1896-07	73	0	5.8139
TCGA-DU-A5TP-01A-11R-A28M-07	1012	0	5.0866
TCGA-HW-8321-01A-11R-2404-07	596	0	3.0179
TCGA-TM-A7CF-02A-11R-A32Q-07	1688	0	6.1088
TCGA-WH-A86K-01A-11R-A36H-07	405	0	4.7198
TCGA-FG-6690-01A-11R-1896-07	143	0	2.4038
TCGA-CS-6668-01A-11R-1896-07	244	0	0.6442
TCGA-HT-A619-01A-11R-A29R-07	587	0	1.0874
TCGA-TM-A84G-01A-11R-A36H-07	1236	0	1.0925
TCGA-E1-A7YS-01A-11R-A34F-07	466	1	1.9484
TCGA-CS-6186-01A-12R-2027-07	538	1	4.8244
TCGA-E1-A7YO-01A-11R-A34F-07	2282	1	1.0558
TCGA-HW-7490-01A-11R-2027-07	585	0	2.4348
TCGA-FG-8182-01A-11R-2256-07	416	0	7.7233
TCGA-DH-A66G-01A-21R-A31N-07	523	0	6.211
TCGA-QH-A6X3-01A-21R-A32Q-07	313	0	4.4118
TCGA-TM-A84I-01A-11R-A36H-07	854	0	5.3726
TCGA-WY-A859-01A-12R-A36H-07	1213	0	1.7238
TCGA-P5-A780-01A-12R-A32Q-07	72	0	16.2996
TCGA-FG-A70Z-01A-12R-A33Z-07	328	0	3.3979
TCGA-FG-5963-02A-12R-A29R-07	547	0	2.8411
TCGA-FG-8187-01A-11R-2256-07	611	0	6.5711
TCGA-DU-7304-02A-12R-A36H-07	709	1	1.5751
TCGA-DB-A64O-01A-11R-A29R-07	775	1	8.9198
TCGA-HT-7882-01A-11R-2403-07	113	1	25.7233
TCGA-HT-A74O-01A-11R-A32Q-07	3	0	2.044
TCGA-R8-A6ML-01A-11R-A32Q-07	2860	0	2.1971
TCGA-TM-A84Q-01A-11R-A36H-07	772	0	4.8025
TCGA-HT-7873-01B-11R-2403-07	298	0	4.6864
TCGA-QH-A6XC-01A-12R-A32Q-07	508	0	3.7619
TCGA-HT-7604-01A-11R-2090-07	3725	0	0.9686
TCGA-QH-A6X9-01A-12R-A32Q-07	58	0	2.8547
TCGA-W9-A837-01A-11R-A36H-07	1553	0	1.3902
TCGA-HT-7881-01A-11R-2403-07	89	0	6.4074
TCGA-TM-A7C4-01A-11R-A32Q-07	1470	0	1.7529
TCGA-DU-A7TI-01A-11R-A33Z-07	1183	1	6.8171
TCGA-HT-8106-01A-11R-2404-07	3	0	15.2559
TCGA-S9-A6WD-01A-12R-A33Z-07	2114	0	1.8704
TCGA-HT-7693-01A-11R-2256-07	533	0	10.2053
TCGA-DB-A64P-01A-11R-A29R-07	916	0	2.2946
TCGA-FG-5965-01B-11R-1896-07	979	0	1.8078
TCGA-FG-A713-01A-11R-A32Q-07	622	0	3.1676
TCGA-WY-A85B-01A-11R-A36H-07	1393	0	6.0018
TCGA-HT-7603-01A-21R-2090-07	705	0	1.2099
TCGA-DU-7298-01A-11R-2027-07	576	1	2.504
TCGA-HT-7694-01A-11R-2256-07	210	0	2.3043
TCGA-HT-A5R7-01A-11R-A28M-07	615	0	4.2136
TCGA-E1-A7YD-01A-11R-A34F-07	435	1	22.625
TCGA-HW-A5KJ-01A-12R-A27Q-07	619	0	2.5167
TCGA-HT-A74L-01A-11R-A32Q-07	336	0	3.529
TCGA-HT-7855-01A-11R-2403-07	585	0	1.5586
TCGA-HT-7474-01A-11R-2027-07	114	0	2.4005
TCGA-S9-A89Z-01A-11R-A36H-07	364	0	5.3307
TCGA-HT-7677-01A-11R-2256-07	494	0	1.828
TCGA-HT-7483-01A-11R-2027-07	5255	0	0.7614
TCGA-HT-7608-01A-11R-2090-07	671	0	2.0362
TCGA-QH-A6X5-01A-12R-A32Q-07	497	0	6.6696
TCGA-CS-6669-01A-11R-1896-07	225	0	1.3618
TCGA-DU-7011-01A-11R-2027-07	3200	1	1.8186
TCGA-TM-A7C3-01A-11R-A32Q-07	1504	0	6.4106
TCGA-KT-A74X-01A-11R-A32Q-07	438	0	1.8219
TCGA-CS-4942-01A-01R-1470-07	1335	1	0.8396
TCGA-TQ-A7RP-01A-21R-A34F-07	914	0	20.9318
TCGA-DU-7299-01A-21R-2027-07	1339	1	1.5953
TCGA-E1-A7YM-01A-11R-A34F-07	648	1	20.8847
TCGA-DU-5872-02A-21R-A36H-07	532	0	14.0375
TCGA-HW-A5KL-01A-11R-A27Q-07	633	0	4.4366
TCGA-DU-6406-01A-11R-1708-07	512	1	1.806
TCGA-DU-A7T8-01A-21R-A34R-07	4229	1	3.9474
TCGA-TQ-A8XE-01A-11R-A36H-07	954	1	2.6178
TCGA-HW-A5KM-01A-11R-A27Q-07	630	0	4.1638
TCGA-DU-6408-01A-11R-1708-07	3470	1	1.4886
TCGA-RY-A83Y-01A-11R-A36H-07	166	0	2.7259
TCGA-DU-A5TR-01A-11R-A28M-07	908	0	9.1601
TCGA-S9-A7R3-01A-11R-A34R-07	3013	0	11.2394
TCGA-R8-A73M-01A-11R-A32Q-07	1806	0	0.8123
TCGA-S9-A6U1-01A-21R-A33Z-07	536	0	5.8258
TCGA-DB-A4XA-01A-11R-A26U-07	573	0	4.0916
TCGA-DU-6401-01A-11R-1708-07	2660	1	2.3858
TCGA-VM-A8CD-01A-11R-A36H-07	240	1	10.9411
TCGA-DU-6403-01A-11R-1708-07	354	1	2.7049
TCGA-DU-5851-01A-13R-1896-07	531	0	1.7316
TCGA-E1-A7YH-01A-11R-A34F-07	2835	1	7.8016
TCGA-FG-A6J1-01A-11R-A31N-07	500	0	1.725
TCGA-HW-7493-01A-11R-2027-07	1092	0	1.2785
TCGA-FG-A60J-01A-11R-A28M-07	449	0	4.505
TCGA-DU-8166-01A-11R-2256-07	516	0	1.4508
TCGA-TM-A84T-01A-11R-A36H-07	724	0	4.7125
TCGA-CS-5395-01A-01R-1470-07	639	1	0.4599
TCGA-CS-6670-01A-11R-1896-07	201	0	0.9205
TCGA-HT-7481-01A-11R-2027-07	1800	0	2.016
TCGA-IK-8125-01A-11R-2256-07	1120	0	2.208
TCGA-HT-8105-01A-11R-2404-07	190	0	4.591
TCGA-HT-A4DV-01A-11R-A26U-07	792	0	7.0505
TCGA-P5-A5F1-01A-11R-A28M-07	179	0	2.7031
TCGA-S9-A7IZ-01A-11R-A34F-07	217	0	5.3269
TCGA-DU-7009-01A-11R-2027-07	4206	0	0.8811
TCGA-DB-A75M-01A-11R-A32Q-07	544	0	2.3712
TCGA-S9-A6WP-01A-12R-A34F-07	461	0	5.4297
TCGA-E1-A7YJ-01A-11R-A34F-07	592	1	32.177
TCGA-S9-A7J3-01A-21R-A34R-07	518	0	2.6624
TCGA-DB-A75O-01A-11R-A32Q-07	935	0	2.5055
TCGA-HT-8114-01A-11R-2404-07	118	0	2.5773
TCGA-S9-A6TV-01A-12R-A34R-07	571	0	24.0912
TCGA-HT-7620-01A-11R-2256-07	434	0	6.3579
TCGA-DH-5144-01A-01R-1470-07	244	0	0.9541
TCGA-HT-7611-01A-11R-2403-07	1752	0	2.3262
TCGA-WY-A85A-01A-21R-A36H-07	1320	0	3.3091
TCGA-HT-A5RB-01A-11R-A28M-07	3	0	1.8246
TCGA-VM-A8CF-01A-11R-A36H-07	609	0	13.5319
TCGA-DB-5274-01A-01R-1470-07	2289	0	1.2779
TCGA-FG-7641-01B-11R-2256-07	313	0	4.0554
TCGA-FG-8188-01A-11R-2256-07	455	0	4.3499
TCGA-DB-A4XE-01A-11R-A27Q-07	1139	0	1.8884
TCGA-RY-A83Z-01A-11R-A36H-07	301	0	6.4573
TCGA-VV-A829-01A-21R-A36H-07	1127	0	1.3703
TCGA-FG-8181-01A-11R-2256-07	394	0	4.8326
TCGA-F6-A8O4-01A-11R-A36H-07	6	0	1.2465
TCGA-QH-A65S-01A-11R-A29R-07	77	0	4.0706
TCGA-R8-A6MK-01A-11R-A32Q-07	2702	0	3.0316
TCGA-VM-A8CE-01A-11R-A36H-07	1093	0	5.1252
TCGA-HT-8018-01A-11R-2404-07	1152	1	3.1303
TCGA-HT-8015-01B-11R-A28M-07	3	0	4.6469
TCGA-HT-7689-01A-11R-2256-07	455	0	3.7286
TCGA-DH-5142-01A-01R-1470-07	922	0	1.8191
TCGA-HW-7486-01A-11R-2027-07	609	0	1.8711
TCGA-TQ-A7RV-02A-11R-A36H-07	1868	0	10.0112
TCGA-E1-5322-01A-01R-1470-07	3978	1	0.7944
TCGA-DU-A7TC-01A-21R-A34R-07	1137	0	2.3364
TCGA-DU-7302-01A-11R-2090-07	1834	0	0.5971
TCGA-S9-A6U5-01A-12R-A33Z-07	992	0	2.722
TCGA-DU-5849-01A-11R-1708-07	443	0	1.9004
TCGA-HT-7680-01A-11R-2256-07	23	0	3.3865
TCGA-HW-8322-01A-11R-2404-07	542	0	1.7293
TCGA-QH-A6CS-01A-11R-A31N-07	588	0	6.9297
TCGA-TQ-A7RH-01A-12R-A34F-07	486	0	9.7849
TCGA-QH-A6CU-01A-11R-A31N-07	451	0	4.7315
TCGA-DH-A669-02A-11R-A31N-07	919	1	1.0757
TCGA-S9-A7R1-01A-12R-A34R-07	5166	1	2.9346
TCGA-DH-A7US-01A-11R-A33Z-07	399	0	3.4848
TCGA-HT-A61C-01A-11R-A29R-07	537	1	4.9505
TCGA-TQ-A7RI-01A-11R-A33Z-07	62	0	5.5208
TCGA-FG-A87N-01A-11R-A36H-07	413	0	4.166
TCGA-TM-A84C-01A-11R-A36H-07	492	1	9.6346
TCGA-DU-5847-01A-11R-1708-07	548	0	6.0158
TCGA-HT-8012-01A-11R-2403-07	286	0	2.3729
TCGA-S9-A7QY-01A-11R-A34F-07	863	0	6.8272
TCGA-E1-A7Z2-01A-21R-A34R-07	398	1	3.4082
TCGA-HT-8113-01A-11R-2404-07	900	0	3.0025
TCGA-HT-8558-01A-21R-2404-07	418	0	2.0451
TCGA-DU-A7T6-01A-11R-A33Z-07	547	1	5.2015
TCGA-E1-5305-01A-01R-1896-07	2433	1	1.0562
TCGA-S9-A6WN-01A-12R-A33Z-07	484	0	6.8269
TCGA-S9-A6WO-01A-21R-A34F-07	566	0	5.3828
TCGA-DU-A6S7-01A-21R-A32Q-07	638	0	6.2013
TCGA-S9-A7IX-01A-12R-A34F-07	679	0	5.3806
TCGA-VM-A8C8-01A-11R-A36H-07	1309	0	10.9393
TCGA-S9-A7R7-01A-11R-A34R-07	3000	0	14.8251
TCGA-FG-A4MX-01A-11R-A26U-07	569	0	4.8373
TCGA-CS-6667-01A-12R-2027-07	230	0	4.6738
TCGA-HT-7616-01A-11R-2256-07	7	1	4.0527
TCGA-TM-A84J-01A-11R-A36H-07	735	0	2.2405
TCGA-HT-7684-01A-11R-2256-07	184	0	1.8134
TCGA-S9-A6U8-01A-21R-A33Z-07	2988	1	8.7887
TCGA-CS-5396-01A-02R-1470-07	303	0	1.6655
TCGA-DU-A6S2-01A-21R-A32Q-07	777	0	7.9482
TCGA-E1-A7YK-01A-11R-A34F-07	378	1	21.9553
TCGA-FG-7636-01A-11R-2090-07	544	0	1.1985
TCGA-HW-8319-01A-11R-2404-07	262	0	2.8925
TCGA-HT-7856-01A-11R-2403-07	1189	0	2.9723
TCGA-DU-7306-01A-11R-2090-07	1277	0	0.8245
TCGA-FG-A70Y-01A-12R-A34R-07	868	0	4.0762
TCGA-S9-A6TW-01A-12R-A32Q-07	1151	0	4.0122
TCGA-WY-A858-01A-11R-A36H-07	1337	0	9.279
TCGA-DH-A66F-01A-11R-A29R-07	523	0	2.1868
TCGA-S9-A6TY-01A-12R-A32Q-07	953	0	2.3932
TCGA-FG-8186-01A-11R-2256-07	487	0	2.9135
TCGA-FG-A4MT-02A-11R-A29R-07	1164	0	2.4459
TCGA-HT-7468-01A-11R-2027-07	203	0	1.7712
TCGA-FG-6691-01A-11R-1896-07	103	0	2.448
TCGA-HT-7690-01A-11R-2256-07	3	0	3.4233
TCGA-HT-8013-01A-11R-2403-07	1933	1	5.6987
TCGA-DU-6397-01A-11R-1708-07	1401	1	1.7762
TCGA-DU-A7TA-01A-11R-A33Z-07	2565	0	5.8158
TCGA-WY-A85C-01A-11R-A36H-07	1426	0	3.4307
TCGA-DU-7015-01A-11R-2027-07	2761	0	1.3151
TCGA-S9-A6WM-01A-12R-A33Z-07	604	0	2.2021
TCGA-TM-A84H-01A-11R-A36H-07	926	0	3.7669
TCGA-DU-8164-01A-11R-2256-07	651	0	1.0165
TCGA-DB-A4XB-01A-11R-A26U-07	919	0	2.8138
TCGA-TQ-A7RG-01A-11R-A33Z-07	599	0	6.6868
TCGA-FG-6692-01A-11R-1896-07	413	0	7.671
TCGA-DB-A75K-01A-11R-A32Q-07	368	0	4.8695
TCGA-S9-A6TU-01A-12R-A32Q-07	2650	0	13.2149
TCGA-TQ-A7RR-01A-21R-A34F-07	787	0	7.761
TCGA-FG-A710-01A-12R-A33Z-07	1115	0	2.7699
TCGA-HT-A4DS-01A-11R-A26U-07	7	0	4.7537
TCGA-HT-7605-01A-11R-2090-07	139	0	3.4363
TCGA-DU-6407-02B-11R-A36H-07	2875	1	9.0084
TCGA-FG-A4MU-01B-11R-A28M-07	326	0	13.032
TCGA-RY-A840-01A-11R-A36H-07	854	0	1.2948
TCGA-F6-A8O3-01A-11R-A36H-07	7	0	0.6669
TCGA-S9-A7R8-01A-11R-A34R-07	961	1	11.6352
TCGA-P5-A5EZ-01A-11R-A27Q-07	70	0	4.7137
TCGA-E1-5302-01A-01R-1470-07	1525	1	1.3748
TCGA-TM-A84O-01A-11R-A36H-07	1011	1	3.7303
TCGA-FG-A87Q-01A-11R-A36H-07	174	0	16.5963
TCGA-DU-7301-01A-11R-2090-07	788	1	1.3373
TCGA-HW-A5KK-01A-11R-A27Q-07	388	1	20.9378
TCGA-DB-5279-01A-03R-2347-07	1354	0	0.8148
TCGA-DB-A75P-01A-11R-A32Q-07	492	0	3.6204
TCGA-HT-8111-01A-11R-2404-07	7	0	3.5005
TCGA-DU-7007-01A-11R-2027-07	1915	1	2.0109
TCGA-S9-A7R2-01A-21R-A34R-07	316	1	8.7091
TCGA-DH-A7UU-01A-12R-A34F-07	105	0	3.2107
TCGA-E1-A7YL-01A-11R-A34F-07	492	1	16.2308
TCGA-P5-A735-01A-11R-A32Q-07	292	0	1.4438
TCGA-HT-A74K-01A-11R-A32Q-07	467	0	4.1219
TCGA-S9-A6WG-01A-11R-A33Z-07	2437	0	10.6416
TCGA-HT-A618-01A-11R-A29R-07	512	0	6.3033
TCGA-E1-5307-01A-01R-1896-07	1762	1	0.6378
TCGA-QH-A86X-01A-11R-A36H-07	337	0	2.6541
TCGA-HT-7479-01A-11R-2027-07	216	0	3.7715
TCGA-FG-A6J3-01A-11R-A31N-07	677	0	7.6041
TCGA-P5-A736-01A-11R-A32Q-07	230	0	3.2131
TCGA-HT-8110-01A-11R-2404-07	419	0	4.8162
TCGA-DH-A7UR-01A-11R-A33Z-07	1650	0	2.0163
TCGA-DB-A75L-01A-11R-A32Q-07	342	0	2.2363
TCGA-DU-8161-01A-11R-2256-07	722	1	7.5247
TCGA-QH-A65Z-01A-11R-A29R-07	427	0	1.8976
TCGA-CS-5397-01A-01R-1896-07	194	1	2.5344
TCGA-TQ-A7RN-01A-11R-A33Z-07	1026	0	1.8293
TCGA-DU-6404-02A-21R-A36H-07	4068	1	4.8803
TCGA-FG-7637-01A-11R-2090-07	1020	0	0.9843
TCGA-P5-A5F2-01A-11R-A28M-07	242	0	5.5592
TCGA-HT-7879-01A-11R-2403-07	112	0	6.6495
TCGA-DB-5277-01A-01R-1470-07	1547	1	0.3965
TCGA-P5-A5ET-01A-11R-A27Q-07	0	0	1.6162
TCGA-VM-A8CA-01A-11R-A36H-07	411	0	4.5548
TCGA-DU-A7TB-01A-11R-A33Z-07	1567	0	1.8355
TCGA-DB-A64L-01A-11R-A29R-07	736	0	3.4792
TCGA-FG-A4MW-01A-11R-A26U-07	559	1	4.8691
TCGA-DU-A5TS-01A-11R-A28M-07	964	0	6.2147
TCGA-S9-A6UB-01A-21R-A33Z-07	3236	0	1.9225
TCGA-HT-7473-01A-11R-2027-07	503	0	4.5903
TCGA-P5-A733-01A-11R-A32Q-07	414	0	2.3112
TCGA-DU-5871-01A-12R-1708-07	576	0	1.8824
TCGA-TQ-A7RQ-01A-11R-A33Z-07	795	0	2.2037
TCGA-HT-A617-01A-11R-A29R-07	491	0	10.256
TCGA-DU-A7TD-01A-12R-A34F-07	228	1	11.7211
TCGA-HT-A5R9-01A-11R-A28M-07	2	0	1.4979
TCGA-HT-7601-01A-11R-2090-07	153	0	4.8535
TCGA-HT-A615-01A-11R-A29R-07	515	0	3.6465
TCGA-TM-A84B-01A-11R-A36H-07	758	1	3.3636
TCGA-DU-5870-01A-11R-1708-07	5546	0	1.3014
TCGA-HT-A61A-01A-11R-A29R-07	194	0	3.8721
TCGA-E1-A7YE-01A-11R-A34F-07	886	1	8.6421
TCGA-HT-7467-01A-11R-2027-07	3	0	4.4324
TCGA-TQ-A7RF-01A-11R-A33Z-07	650	0	11.5512
TCGA-E1-A7YU-01A-11R-A34R-07	23	1	4.6791
TCGA-FG-8185-01A-11R-2256-07	433	0	1.3635
TCGA-DU-6392-01A-11R-1708-07	6423	0	1.2956
TCGA-HT-A74H-01A-11R-A32Q-07	74	0	10.8333
TCGA-QH-A6CW-01A-11R-A32Q-07	414	0	3.033
TCGA-HT-7860-01A-11R-2403-07	15	0	5.8849
TCGA-FG-A4MY-01A-11R-A26U-07	721	0	8.7924
TCGA-HT-7470-01A-12R-2090-07	268	0	1.9133
TCGA-RY-A847-01A-11R-A36H-07	933	0	3.0251
TCGA-HW-7495-01A-11R-2027-07	131	0	4.9145
TCGA-P5-A72U-01A-31R-A32Q-07	7	0	8.0915
TCGA-HT-7854-01A-11R-2256-07	292	0	8.9653
TCGA-HT-7478-01A-11R-2027-07	194	0	4.2702
TCGA-HT-8011-01A-11R-2403-07	494	0	14.9422
TCGA-P5-A72W-01A-11R-A32Q-07	317	0	2.0697
TCGA-VM-A8C9-01A-11R-A36H-07	915	0	5.7154
TCGA-HT-A5RA-01A-11R-A28M-07	832	0	3.2915
TCGA-S9-A7R4-01A-12R-A34R-07	914	0	9.0316
TCGA-E1-A7YW-01A-11R-A34R-07	1120	1	6.1169
TCGA-DB-A64S-01A-11R-A29R-07	835	0	11.017
TCGA-TM-A84M-01A-11R-A36H-07	754	0	5.2043
TCGA-E1-5304-01A-01R-1470-07	1251	1	0.374
TCGA-DU-6395-01A-13R-1708-07	1491	1	0.8908
TCGA-HW-7489-01A-11R-2027-07	253	0	1.4833
TCGA-FG-5964-01A-11R-1708-07	378	0	3.4813
TCGA-CS-4944-01A-01R-1470-07	323	0	1.382
TCGA-FG-A60L-01A-12R-A31N-07	499	0	13.4048
TCGA-E1-A7YY-01A-11R-A34R-07	4445	1	3.489
TCGA-HT-7874-01A-11R-2403-07	1130	0	1.5233
TCGA-HT-8108-01A-11R-2404-07	76	0	3.4673
TCGA-DU-A76R-01A-11R-A32Q-07	648	1	3.4131
TCGA-DB-A4XG-01A-11R-A27Q-07	2219	0	1.0504
TCGA-S9-A6U6-01A-12R-A33Z-07	489	0	3.8906
TCGA-E1-A7Z6-01A-11R-A34R-07	984	1	7.8358
TCGA-CS-6666-01A-11R-1896-07	258	0	2.8197
TCGA-QH-A6X4-01A-51R-A32Q-07	442	0	4.6346
TCGA-HT-7485-01A-11R-2027-07	122	0	1.5352
TCGA-DB-5276-01A-01R-1470-07	2218	0	2.7376
TCGA-HT-8019-01A-21R-2404-07	1004	0	2.1083
TCGA-DB-A64U-01A-11R-A29R-07	846	0	5.4439
TCGA-DU-5852-01A-11R-1708-07	205	1	2.6259
TCGA-S9-A6U0-01A-12R-A32Q-07	698	0	8.0958
TCGA-IK-7675-01A-11R-2090-07	578	1	2.7968
TCGA-DU-7014-01A-11R-2027-07	3571	1	1.498
TCGA-FG-A60K-01A-11R-A29R-07	542	0	3.0178
TCGA-QH-A65V-01A-11R-A29R-07	384	0	4.906
TCGA-HW-7491-01A-11R-2027-07	1222	0	0.4321
TCGA-HT-7858-01A-11R-2403-07	1540	0	3.9546
TCGA-S9-A6TZ-01A-21R-A32Q-07	873	0	8.8231
TCGA-DH-A7UT-01A-12R-A34F-07	407	0	6.3435
TCGA-FG-7643-01A-11R-2090-07	293	0	2.9629
TCGA-DU-8158-01A-11R-2256-07	155	1	6.465
TCGA-DU-5854-01A-11R-1708-07	257	0	15.0292
TCGA-DB-5275-01A-01R-1470-07	1458	0	1.8756
TCGA-HT-7469-01A-11R-2256-07	351	1	4.3228
TCGA-S9-A89V-01A-11R-A36H-07	569	0	11.4106
TCGA-DU-8163-01A-11R-2256-07	629	0	4.155
TCGA-DU-7012-01A-11R-2027-07	199	1	3.2617
TCGA-DU-A76O-01A-11R-A32Q-07	522	0	2.2902
TCGA-HT-A61B-01A-11R-A29R-07	533	0	6.8257
TCGA-DU-7309-01A-11R-2090-07	84	0	1.4029
TCGA-QH-A6X8-01A-12R-A32Q-07	509	0	2.8424
TCGA-S9-A7IQ-01A-21R-A34F-07	1099	0	2.8164
TCGA-QH-A6CX-01A-11R-A32Q-07	372	1	16.0654
TCGA-HT-A616-01A-11R-A29R-07	55	0	0.9119
TCGA-FG-A6IZ-01A-11R-A31N-07	457	0	0.7902
TCGA-P5-A5EV-01A-11R-A27Q-07	7	0	1.341
TCGA-S9-A6WL-01A-21R-A33Z-07	946	0	2.7741
TCGA-FG-6688-01A-11R-1896-07	221	0	8.5369
TCGA-TQ-A7RO-01A-11R-A33Z-07	949	0	4.4605
TCGA-DH-5143-01A-01R-1470-07	438	0	0.4957
TCGA-DB-A64W-01A-11R-A29R-07	438	1	1.6619
TCGA-TQ-A7RJ-01A-11R-A33Z-07	1229	0	12.0169
TCGA-DU-7290-01A-11R-2027-07	315	1	15.5776
TCGA-QH-A6CY-01A-11R-A32Q-07	408	0	3.1516
TCGA-CS-5393-01A-01R-1470-07	1222	0	1.6803
TCGA-S9-A6UA-01A-12R-A33Z-07	178	1	13.118
TCGA-P5-A77W-01A-11R-A32Q-07	584	0	1.7106
TCGA-HT-7877-01A-11R-2403-07	4	0	5.6104
TCGA-DH-A66D-01A-11R-A31N-07	846	0	3.4639
TCGA-S9-A7IS-01A-11R-A34F-07	241	1	8.9004
TCGA-HT-7681-01A-11R-2403-07	1359	0	1.2366
TCGA-HT-8107-01A-13R-2404-07	14	0	3.085
TCGA-CS-4941-01A-01R-1470-07	234	1	2.4264
TCGA-TQ-A7RW-01A-11R-A33Z-07	821	1	13.73
TCGA-HT-8564-01A-11R-2404-07	478	0	2.4905
TCGA-FG-5962-01B-11R-1896-07	787	0	1.7071
TCGA-DU-7300-01A-21R-2090-07	1886	1	1.0841
TCGA-DB-5281-01A-01R-1470-07	2381	0	1.1181
TCGA-RY-A843-01A-11R-A36H-07	63	0	4.728
TCGA-E1-A7YV-01A-11R-A34R-07	987	1	10.544
TCGA-DU-7019-01A-11R-2027-07	800	0	1.857
TCGA-VV-A86M-01A-11R-A36H-07	487	0	4.5756
TCGA-TQ-A7RM-01A-11R-A33Z-07	1116	0	1.1607
TCGA-DU-A6S6-01A-21R-A32Q-07	2893	0	1.45
TCGA-QH-A870-01A-11R-A36H-07	395	0	3.355
TCGA-P5-A730-01A-11R-A32Q-07	333	0	2.4727
TCGA-CS-6188-01A-11R-1896-07	725	0	4.5575
TCGA-DB-A64V-01A-11R-A29R-07	889	0	8.2873
TCGA-DU-5874-01A-11R-1708-07	461	0	0.5601
TCGA-DU-A6S3-01A-12R-A32Q-07	656	0	1.8839
TCGA-DU-8167-01A-11R-2256-07	471	0	3.2412
TCGA-QH-A65R-01A-21R-A31N-07	461	0	2.1371
TCGA-HT-8104-01A-11R-2404-07	372	0	2.4744
TCGA-DB-A4X9-01A-11R-A26U-07	1412	0	2.3312
TCGA-E1-A7YI-01A-11R-A34F-07	111	1	8.2568
TCGA-HT-A5R5-01A-11R-A28M-07	4	0	2.2441
TCGA-DU-A7TG-01A-21R-A34R-07	1351	1	5.316
TCGA-P5-A5EW-01A-11R-A27Q-07	204	0	1.9544
TCGA-DU-A5TT-01A-11R-A28M-07	743	0	5.3828
TCGA-HT-7692-01A-12R-2256-07	90	0	2.2079
TCGA-HT-7691-01A-11R-2256-07	3	0	9.5322
TCGA-DU-8162-01A-21R-2256-07	444	1	2.5763
TCGA-RY-A83X-01A-11R-A36H-07	939	0	3.9442
TCGA-E1-A7YQ-01A-11R-A34R-07	1578	1	17.0201
TCGA-S9-A7J0-01A-11R-A34F-07	609	0	5.865
TCGA-S9-A7QW-01A-11R-A34F-07	458	0	2.4452
TCGA-HT-7688-01A-11R-2256-07	964	0	2.007
TCGA-S9-A7QZ-01A-12R-A34R-07	396	0	2.6652
TCGA-DB-A64Q-01A-11R-A29R-07	182	0	6.6654
TCGA-P5-A5F0-01A-11R-A28M-07	287	0	1.1332
TCGA-TM-A7C5-01A-11R-A32Q-07	1500	0	2.2633
TCGA-E1-A7Z4-01A-11R-A34R-07	4412	1	3.2902
TCGA-DU-6405-01A-11R-1708-07	605	1	4.817
TCGA-HT-7884-01B-11R-2403-07	343	0	5.6602
TCGA-DU-A6S8-01A-12R-A32Q-07	678	0	3.0717
TCGA-CS-5394-01A-01R-1470-07	3	0	0.6059
TCGA-S9-A7IY-01A-11R-A34F-07	715	0	8.6977
TCGA-CS-4943-01A-01R-1470-07	552	0	0.4569
TCGA-TM-A84L-01A-11R-A36H-07	1242	1	14.8653
TCGA-HT-7676-01A-11R-2403-07	5	0	1.2347
TCGA-DU-7018-01A-11R-2027-07	933	1	0.5075
TCGA-P5-A5F4-01A-11R-A28M-07	231	0	2.7994
TCGA-DU-A5TW-01A-11R-A28M-07	760	0	3.6978
TCGA-HT-8109-01A-11R-2404-07	169	0	3.1205
TCGA-HT-7606-01A-11R-2090-07	526	0	2.4833
TCGA-P5-A5EY-01A-11R-A27Q-07	72	0	1.3767
TCGA-DB-A64X-01A-11R-A29R-07	563	0	1.7346
TCGA-FG-6689-01A-11R-1896-07	190	0	1.8821
TCGA-DB-A64R-01A-11R-A29R-07	955	0	1.3722
TCGA-TM-A84F-01A-11R-A36H-07	1796	0	14.3381
TCGA-TQ-A7RU-01A-21R-A34F-07	1032	0	1.3727
TCGA-E1-A7YN-01A-11R-A34F-07	727	1	37.1003
TCGA-DU-5855-01A-11R-1708-07	207	0	3.5792
TCGA-HT-7602-01A-21R-2090-07	908	0	3.2315
TCGA-TM-A84S-01A-11R-A36H-07	454	0	3.252
TCGA-WY-A85D-01A-11R-A36H-07	1147	0	5.3094
TCGA-CS-6290-01A-11R-1708-07	546	0	3.7313
TCGA-HT-A5RC-01A-11R-A28M-07	162	1	17.4909
TCGA-FG-8189-01B-11R-A28M-07	685	0	2.5954
TCGA-HT-7609-01A-11R-2090-07	1399	0	1.8375
TCGA-HW-8320-01A-11R-2404-07	272	0	2.6187
TCGA-DB-5270-01A-02R-1470-07	3733	0	0.8212
TCGA-QH-A6CZ-01A-11R-A32Q-07	279	0	2.0568
TCGA-CS-6665-01A-11R-1896-07	378	0	4.8246
TCGA-P5-A72Z-01A-11R-A32Q-07	354	0	0.3497
TCGA-VM-A8CB-01A-11R-A36H-07	3	0	1.8566
TCGA-DB-5278-01A-01R-1470-07	1526	0	1.4832
TCGA-DU-A5TY-01A-11R-A28M-07	1033	1	22.1817
TCGA-KT-A7W1-01A-11R-A34F-07	438	0	6.5438
TCGA-HT-7902-01A-12R-2403-07	956	0	10.6685
TCGA-FG-8191-01A-11R-2256-07	472	0	11.6466
TCGA-S9-A6WH-01A-12R-A33Z-07	987	0	1.5516
TCGA-HT-A614-01A-11R-A29R-07	82	0	5.637
TCGA-E1-5311-01A-01R-1470-07	4084	1	1.2112
TCGA-S9-A6WI-01A-21R-A33Z-07	2585	0	4.0724
TCGA-HT-8010-01A-11R-2403-07	50	0	4.0058
TCGA-TQ-A7RK-02A-11R-A36H-07	1341	0	6.1924
TCGA-P5-A72X-01A-11R-A32Q-07	403	0	4.6642
TCGA-DU-A76K-01A-11R-A33Z-07	347	1	3.2691
TCGA-DB-A4XF-01A-11R-A27Q-07	1021	0	2.1529
TCGA-HT-7477-01B-11R-A28M-07	738	0	4.6381
TCGA-DU-A76L-01A-11R-A32Q-07	814	1	15.5835
TCGA-HT-7875-01A-11R-2403-07	10	0	0.84
TCGA-HT-7475-01A-11R-2027-07	530	0	2.515
TCGA-DB-A4XC-01A-11R-A26U-07	1421	0	5.4662
TCGA-S9-A6TS-01A-12R-A33Z-07	1891	1	4.66
TCGA-DH-A7UV-01A-12R-A34F-07	566	0	4.3118
TCGA-P5-A781-01A-11R-A32Q-07	134	0	3.563
TCGA-RY-A845-01A-11R-A36H-07	596	0	4.4735
TCGA-DB-5280-01A-01R-1470-07	1112	0	0.8462
TCGA-DU-7294-01A-11R-2027-07	2869	0	1.0784
TCGA-HT-7857-01A-11R-2403-07	7	0	14.6193
TCGA-E1-5303-01A-01R-1470-07	2052	1	1.7356
TCGA-DU-7292-01A-11R-2027-07	242	1	2.7784
TCGA-S9-A6WQ-01A-12R-A34F-07	428	0	7.3653
TCGA-DU-6393-01A-11R-1708-07	1585	1	0.5073
TCGA-TM-A84R-01A-21R-A36H-07	566	0	4.2759
TCGA-P5-A5EX-01A-12R-A28M-07	243	0	2.4167
TCGA-P5-A737-01A-11R-A32Q-07	372	0	1.2726
TCGA-HT-7476-01A-11R-2027-07	199	0	1.518
TCGA-DH-5140-01A-01R-1470-07	607	1	0.9201
TCGA-VW-A7QS-01A-12R-A33Z-07	706	0	1.708
TCGA-CS-4938-01B-11R-1896-07	143	0	1.3249
TCGA-S9-A7J1-01A-21R-A34R-07	249	0	4.27
TCGA-S9-A6U2-01A-21R-A33Z-07	719	0	2.6378
TCGA-DU-6394-01A-11R-1708-07	682	1	0.447
TCGA-S9-A6TX-01A-21R-A32Q-07	1049	0	2.988
TCGA-DU-6410-01A-11R-1896-07	242	0	0.1536
TCGA-DU-6402-01A-11R-1708-07	214	1	4.4176
TCGA-DU-7006-01A-11R-2027-07	349	1	5.3688
TCGA-S9-A7J2-01A-11R-A34F-07	62	0	3.0075
TCGA-DU-8165-01A-11R-2256-07	582	0	9.3952
TCGA-P5-A5EU-01A-11R-A27Q-07	0	0	9.1755
TCGA-WY-A85E-01A-11R-A36H-07	633	0	2.5319
TCGA-HT-7607-01A-11R-2090-07	96	1	1.528
TCGA-FG-7638-01B-12R-2090-07	686	0	1.876
TCGA-FG-A711-01A-21R-A33Z-07	1329	0	3.1907
TCGA-TM-A7CA-01A-21R-A33Z-07	1058	0	2.6799
TCGA-QH-A6CV-01A-11R-A31N-07	442	0	10.3614
TCGA-DU-5853-01A-11R-1896-07	407	0	2.2801
TCGA-HT-7480-01A-11R-2090-07	2287	0	1.5161
TCGA-FG-7634-01A-11R-2090-07	467	0	2.89
TCGA-P5-A5F6-01A-11R-A28M-07	39	0	6.091
TCGA-P5-A731-01A-11R-A32Q-07	274	0	4.2047
TCGA-E1-A7Z3-01A-11R-A34R-07	2235	1	5.2198
TCGA-QH-A6XA-01A-12R-A32Q-07	502	0	3.5047
TCGA-HW-7487-01A-11R-2027-07	409	0	2.301
TCGA-HT-7687-01A-11R-2256-07	3	0	2.3664
TCGA-HT-7482-01A-11R-2027-07	1826	0	6.9239
TCGA-S9-A7QX-01A-11R-A34F-07	399	0	3.3284
TCGA-DU-6399-01A-12R-1708-07	2000	1	0.9403
TCGA-HT-7471-01A-11R-2256-07	4	0	1.3944
TCGA-E1-5318-01A-01R-1470-07	2379	1	0.4969
TCGA-VW-A8FI-01A-11R-A36H-07	245	1	17.2984
TCGA-HT-7695-01A-11R-2256-07	442	0	0.8353
TCGA-DB-A4XD-01A-11R-A27Q-07	1210	0	2.8274
TCGA-DU-A5TU-01A-11R-A28M-07	796	0	2.6526
TCGA-DU-6400-01A-12R-1708-07	37	1	1.0555
TCGA-DU-6396-01A-11R-1708-07	2286	1	3.0356
TCGA-R8-A6MO-01A-11R-A33Z-07	993	0	7.5528
TCGA-HT-A74J-01A-12R-A32Q-07	320	0	7.4177
TCGA-TQ-A7RS-01A-12R-A33Z-07	-1	0	3.3244
TCGA-HT-7880-01A-11R-2403-07	162	0	5.032
TCGA-S9-A6U9-01A-11R-A32Q-07	2918	0	8.6825
TCGA-DU-7008-01A-11R-2027-07	4752	0	0.4982
TCGA-HT-7472-01A-11R-2027-07	1	0	3.8565
TCGA-HT-7610-01A-21R-2090-07	1706	0	1.3078
TCGA-QH-A65X-01A-11R-A32Q-07	482	0	2.1564
TCGA-VM-A8CH-01A-12R-A36H-07	714	0	5.9288
